# Supplementary material for: Rate of brain aging and APOE ε4 are synergistic risk factors for Alzheimer’s disease
Source: Life Sci Alliance. 2019 May 27;2(3):e201900303. doi: 10.26508/lsa.201900303 (PMC6537750; doi:10.26508/lsa.201900303)
Supplement: Supplementary file 1 [file LSA-2019-00303_TableS1.xlsx]

## Sheet: cm_allvars.txt
ID	Institution	Dx	Gender	Ethnicity	PMI_hrs	pH	Age_of_Death
MSSM_RNA_PFC_10	MSSM	Control	Male	Hispanic	12.3	6.74	58
MSSM_RNA_PFC_102	MSSM	Control	Female	Caucasian	5.7	6.1	82
MSSM_RNA_PFC_106	MSSM	Control	Female	African-American	4	6.3	81
MSSM_RNA_PFC_108	MSSM	Control	Male	Caucasian	2	6.6	75
MSSM_RNA_PFC_109	MSSM	Control	Female	Caucasian	3.8	6.4	82
MSSM_RNA_PFC_11	MSSM	Control	Female	African-American	3.7	6.45	40
MSSM_RNA_PFC_110	MSSM	Control	Female	Hispanic	3.4	6.1	82
MSSM_RNA_PFC_111	MSSM	Control	Female	Caucasian	24	6.3	68
MSSM_RNA_PFC_112	MSSM	Control	Male	Caucasian	23.8	6.69	64
MSSM_RNA_PFC_116	MSSM	Control	Male	Caucasian	7.6	6.58	66
MSSM_RNA_PFC_117	MSSM	Control	Male	Caucasian	21.1	6.94	73
MSSM_RNA_PFC_119	MSSM	Control	Female	Caucasian	14.9	6.82	60
MSSM_RNA_PFC_120	MSSM	Control	Female	Caucasian	20.3	6.84348	61
MSSM_RNA_PFC_121	MSSM	Control	Male	Asian	14.9	6.17	73
MSSM_RNA_PFC_123	MSSM	Control	Female	Caucasian	8	7.27	85
MSSM_RNA_PFC_124	MSSM	Control	Male	Caucasian	10.4	6.12	64
MSSM_RNA_PFC_125	MSSM	Control	Male	Caucasian	11.4	6.83	84
MSSM_RNA_PFC_126	MSSM	Control	Male	Caucasian	23.9	6.93	66
MSSM_RNA_PFC_127	MSSM	Control	Female	Caucasian	16.5	6.67	67
MSSM_RNA_PFC_128	MSSM	Control	Female	African-American	19.3	6.44	79
MSSM_RNA_PFC_129	MSSM	Control	Female	Hispanic	4.3	6.46	76
MSSM_RNA_PFC_131	MSSM	Control	Male	Caucasian	2.8	6.55	68
MSSM_RNA_PFC_133	MSSM	Control	Male	Caucasian	12	6.32999	72
MSSM_RNA_PFC_134	MSSM	Control	Male	Caucasian	5.3	6.9	85
MSSM_RNA_PFC_136	MSSM	Control	Female	Caucasian	4.3	6.48	78
MSSM_RNA_PFC_137	MSSM	Control	Female	Hispanic	19.4	6.37	81
MSSM_RNA_PFC_139	MSSM	Control	Female	Hispanic	20.2	6.43271	63
MSSM_RNA_PFC_140	MSSM	Control	Male	African-American	10.1	6.08	62
MSSM_RNA_PFC_141	MSSM	Control	Female	Caucasian	22.6	6.85	66
MSSM_RNA_PFC_142	MSSM	Control	Female	Caucasian	8.6	6.5	79
MSSM_RNA_PFC_143	MSSM	Control	Female	Caucasian	4.7	6.5	86
MSSM_RNA_PFC_144	MSSM	Control	Female	Caucasian	3.8	6.7	77
MSSM_RNA_PFC_146	MSSM	Control	Female	Hispanic	3.3	6.47403	75
MSSM_RNA_PFC_149	MSSM	Control	Male	Caucasian	4.1	6.16	84
MSSM_RNA_PFC_15	MSSM	Control	Female	Caucasian	5.1	6.4	88
MSSM_RNA_PFC_151	MSSM	Control	Male	Asian	7.4	6.67	69
MSSM_RNA_PFC_152	MSSM	Control	Male	Caucasian	19.5	6.59	31
MSSM_RNA_PFC_153	MSSM	Control	Male	Caucasian	19.2	6.14	74
MSSM_RNA_PFC_154	MSSM	Control	Male	African-American	15.7	6.26	77
MSSM_RNA_PFC_156	MSSM	Control	Male	Hispanic	16.2	6.53733	85
MSSM_RNA_PFC_158	MSSM	Control	Male	Caucasian	23.8	6.04	70
MSSM_RNA_PFC_16	MSSM	Control	Female	Caucasian	6.8	6.6	79
MSSM_RNA_PFC_163	MSSM	Control	Female	Caucasian	4.6	6.3	67
MSSM_RNA_PFC_165	MSSM	Control	Male	Hispanic	9.4	6.75	39
MSSM_RNA_PFC_166	MSSM	Control	Female	African-American	7	6.63	62
MSSM_RNA_PFC_167	MSSM	Control	Male	Caucasian	23.3	6.68	64
MSSM_RNA_PFC_168	MSSM	Control	Female	Caucasian	9	6.39142	88
MSSM_RNA_PFC_170	MSSM	Control	Male	Hispanic	7	6.60606	35
MSSM_RNA_PFC_176	MSSM	Control	Female	Caucasian	4.8	6.4	89
MSSM_RNA_PFC_182	MSSM	Control	Male	Caucasian	6.6	6.50511	86
MSSM_RNA_PFC_185	MSSM	Control	Male	Hispanic	14.8	6.38	46
MSSM_RNA_PFC_186	MSSM	Control	Male	Caucasian	13.8	7	51
MSSM_RNA_PFC_188	MSSM	Control	Male	African-American	17.5	6.54	36
MSSM_RNA_PFC_189	MSSM	Control	Male	Caucasian	16.8	6.55	48
MSSM_RNA_PFC_192	MSSM	Control	Male	Hispanic	19.9	6.99	42
MSSM_RNA_PFC_194	MSSM	Control	Male	Caucasian	10.7	6.78	41
MSSM_RNA_PFC_195	MSSM	Control	Male	African-American	5.7	6.56	59
MSSM_RNA_PFC_2	MSSM	Control	Male	Caucasian	2.9	6.32	76
MSSM_RNA_PFC_200	MSSM	Control	Female	African-American	5.4	6.2	78
MSSM_RNA_PFC_202	MSSM	Control	Female	Caucasian	5	6.62974	85
MSSM_RNA_PFC_208	MSSM	Control	Male	African-American	6	6.4	69
MSSM_RNA_PFC_209	MSSM	Control	Male	Hispanic	10.4	6.5	66
MSSM_RNA_PFC_210	MSSM	Control	Male	Caucasian	4.8	6.43233	88
MSSM_RNA_PFC_212	MSSM	Control	Male	Caucasian	2.7	6	89
MSSM_RNA_PFC_220	MSSM	Control	Female	Caucasian	2.3	6.5	80
MSSM_RNA_PFC_231	MSSM	Control	Male	Hispanic	12.7	6.75	47
MSSM_RNA_PFC_232	MSSM	Control	Male	Caucasian	17.5	6.83	53
MSSM_RNA_PFC_233	MSSM	Control	Male	Caucasian	13	6.4761	79
MSSM_RNA_PFC_234	MSSM	Control	Male	Caucasian	8.7	6.6	79
MSSM_RNA_PFC_236	MSSM	Control	Male	Caucasian	20.2	6.89277	60
MSSM_RNA_PFC_237	MSSM	Control	Male	Caucasian	21	6.80761	60
MSSM_RNA_PFC_238	MSSM	Control	Female	Caucasian	11.5	6.50323	86
MSSM_RNA_PFC_240	MSSM	Control	Male	Caucasian	23.7	6.94088	62
MSSM_RNA_PFC_241	MSSM	Control	Male	Caucasian	10.8	6.47956	66
MSSM_RNA_PFC_243	MSSM	Control	Male	Caucasian	11.7	6.5	81
MSSM_RNA_PFC_244	MSSM	Control	Female	Hispanic	16.6	6.62636	57
MSSM_RNA_PFC_245	MSSM	Control	Male	Caucasian	20.6	6.54	39
MSSM_RNA_PFC_246	MSSM	Control	Male	Asian	21.1	6.92	55
MSSM_RNA_PFC_248	MSSM	Control	Male	Caucasian	20.9	6.62	84
MSSM_RNA_PFC_26	MSSM	Control	Male	Caucasian	18	6.88	70
MSSM_RNA_PFC_260	MSSM	Control	Female	African-American	6.5	6.57	75
MSSM_RNA_PFC_262	MSSM	Control	Male	African-American	5.6	6.4	67
MSSM_RNA_PFC_270	MSSM	Control	Male	Caucasian	9.6	6.5	84
MSSM_RNA_PFC_272	MSSM	Control	Female	Caucasian	35.2	6.4	79
MSSM_RNA_PFC_274	MSSM	Control	Female	Caucasian	20.4	6.2	86
MSSM_RNA_PFC_276	MSSM	Control	Female	African-American	2.3	6.6	81
MSSM_RNA_PFC_278	MSSM	Control	Male	Caucasian	21.6	6.40309	71
MSSM_RNA_PFC_281	MSSM	Control	Male	Caucasian	13	6.38	27
MSSM_RNA_PFC_282	MSSM	Control	Male	Caucasian	20	6.66	43
MSSM_RNA_PFC_284	MSSM	Control	Male	Caucasian	23.5	6.69	38
MSSM_RNA_PFC_287	MSSM	Control	Male	Caucasian	14.2	6.92	49
MSSM_RNA_PFC_289	MSSM	Control	Male	Caucasian	22.5	6.26	56
MSSM_RNA_PFC_29	MSSM	Control	Female	Hispanic	3	6	74
MSSM_RNA_PFC_290	MSSM	Control	Male	Caucasian	18.8	6.56	42
MSSM_RNA_PFC_291	MSSM	Control	Female	Caucasian	9.5	6.21	81
MSSM_RNA_PFC_295	MSSM	Control	Male	Caucasian	21.7	7.09	71
MSSM_RNA_PFC_296	MSSM	Control	Female	African-American	11.3	6.52	49
MSSM_RNA_PFC_297	MSSM	Control	Female	Caucasian	19.3	6.33	41
MSSM_RNA_PFC_298	MSSM	Control	Male	Hispanic	8	6.17	78
MSSM_RNA_PFC_299	MSSM	Control	Female	Caucasian	18.8	6.51227	81
MSSM_RNA_PFC_3	MSSM	Control	Male	Caucasian	28.8	6.76	60
MSSM_RNA_PFC_300	MSSM	Control	Male	Caucasian	2.9	6.65	84
MSSM_RNA_PFC_302	MSSM	Control	Male	Caucasian	18.8	6.59	61
MSSM_RNA_PFC_303	MSSM	Control	Female	Caucasian	8.8	6.6	76
MSSM_RNA_PFC_31	MSSM	Control	Male	African-American	4.3	6.3	69
MSSM_RNA_PFC_311	MSSM	Control	Female	Caucasian	10.1	6.38	79
MSSM_RNA_PFC_313	MSSM	Control	Female	African-American	3	6.98	73
MSSM_RNA_PFC_314	MSSM	Control	Male	Caucasian	5	6.43	75
MSSM_RNA_PFC_32	MSSM	Control	Female	Caucasian	4.3	6.3	85
MSSM_RNA_PFC_321	MSSM	Control	Male	African-American	23.6	6.61	48
MSSM_RNA_PFC_323	MSSM	Control	Female	Caucasian	6.7	6.6	89
MSSM_RNA_PFC_327	MSSM	Control	Female	Caucasian	2.9	6.27	60
MSSM_RNA_PFC_329	MSSM	Control	Female	Caucasian	3.8	6.4	85
MSSM_RNA_PFC_330	MSSM	Control	Male	Caucasian	7.7	6.4	88
MSSM_RNA_PFC_34	MSSM	Control	Female	Caucasian	18.5	6.21	84
MSSM_RNA_PFC_37	MSSM	Control	Male	Hispanic	3.8	6.82	65
MSSM_RNA_PFC_4	MSSM	Control	Male	African-American	4.2	6.42	64
MSSM_RNA_PFC_46	MSSM	Control	Female	Caucasian	29	6.31	82
MSSM_RNA_PFC_56	MSSM	Control	Female	Caucasian	3.4	6.3	73
MSSM_RNA_PFC_6	MSSM	Control	Female	African-American	4.8	6.32	74
MSSM_RNA_PFC_62	MSSM	Control	Female	Caucasian	6.2	6.76	83
MSSM_RNA_PFC_68	MSSM	Control	Male	Caucasian	18	6.74	54
MSSM_RNA_PFC_7	MSSM	Control	Male	Caucasian	33	6.27	75
MSSM_RNA_PFC_79	MSSM	Control	Female	Caucasian	5	6.2	85
MSSM_RNA_PFC_8	MSSM	Control	Male	Caucasian	20.4	6.61	59
MSSM_RNA_PFC_86	MSSM	Control	Male	African-American	1.6	6.5	72
MSSM_RNA_PFC_87	MSSM	Control	Male	Caucasian	14.5	6.1	86
MSSM_RNA_PFC_89	MSSM	Control	Female	Caucasian	10	6.3	73
PENN_RNA_PFC_1	Penn	Control	Female	Caucasian	22	6.21835	65
PENN_RNA_PFC_10	Penn	Control	Female	African-American	13	6.75573	59
PENN_RNA_PFC_11	Penn	Control	Male	Caucasian	16	6.53966	42
PENN_RNA_PFC_12	Penn	Control	Female	African-American	32	6.54737	68
PENN_RNA_PFC_14	Penn	Control	Male	Caucasian	21	6.36662	68
PENN_RNA_PFC_16	Penn	Control	Female	(Multiracial)	12	6.2552	46
PENN_RNA_PFC_17	Penn	Control	Male	Caucasian	13.5	6.71043	72
PENN_RNA_PFC_18	Penn	Control	Female	Caucasian	5	6.42158	82
PENN_RNA_PFC_2	Penn	Control	Male	African-American	7.5	6.7044	74
PENN_RNA_PFC_20	Penn	Control	Male	Caucasian	10.5	6.51299	70
PENN_RNA_PFC_21	Penn	Control	Female	Caucasian	14	6.49547	85
PENN_RNA_PFC_22	Penn	Control	Male	African-American	8	6.48057	73
PENN_RNA_PFC_23	Penn	Control	Male	Caucasian	11	6.49	69
PENN_RNA_PFC_24	Penn	Control	Female	Caucasian	6	6.93	36
PENN_RNA_PFC_25	Penn	Control	Male	African-American	4	6.27155	76
PENN_RNA_PFC_26	Penn	Control	Female	African-American	20	6.71233	61
PENN_RNA_PFC_27	Penn	Control	Male	Caucasian	7	6.34	85
PENN_RNA_PFC_28	Penn	Control	Male	Caucasian	12	6.48	29
PENN_RNA_PFC_3	Penn	Control	Male	Caucasian	15	6.43585	67
PENN_RNA_PFC_31	Penn	Control	Male	Caucasian	11	6.30601	47
PENN_RNA_PFC_32	Penn	Control	Male	Caucasian	6	6.52374	61
PENN_RNA_PFC_5	Penn	Control	Female	Caucasian	19	6.08031	78
PENN_RNA_PFC_6	Penn	Control	Female	Caucasian	15	6.26634	68
PENN_RNA_PFC_7	Penn	Control	Female	Caucasian	19	5.97	65
PENN_RNA_PFC_8	Penn	Control	Male	African-American	12	6.47828	47
PENN_RNA_PFC_83	Penn	Control	Male	Caucasian	18	6.43647	59
PENN_RNA_PFC_85	Penn	Control	Female	African-American	16	6.42735	51
PENN_RNA_PFC_86	Penn	Control	Female	Caucasian	24	6.46755	67
PENN_RNA_PFC_87	Penn	Control	Male	Caucasian	36	6.78464	70
PENN_RNA_PFC_9	Penn	Control	Female	Caucasian	3	6.55884	83
PENN_RNA_PFC_90	Penn	Control	Female	African-American	7	6.3	89
PENN_RNA_PFC_91	Penn	Control	Female	Caucasian	6	6.16	74
PENN_RNA_PFC_92	Penn	Control	Female	Caucasian	11	6.45	85
PENN_RNA_PFC_94	Penn	Control	Male	African-American	5	6.35	63
PENN_RNA_PFC_95	Penn	Control	Male	Caucasian	19	6.68	70
PITT_RNA_BP_PFC_10019	Pitt	Control	Female	African-American	19.3	6.6	41
PITT_RNA_BP_PFC_1031	Pitt	Control	Male	Caucasian	23.2	6.8	53
PITT_RNA_BP_PFC_1081	Pitt	Control	Female	Caucasian	14.9	6.8	57
PITT_RNA_BP_PFC_1153	Pitt	Control	Male	Caucasian	28	6.1	55
PITT_RNA_BP_PFC_1196	Pitt	Control	Female	Caucasian	14.5	6.4	36
PITT_RNA_BP_PFC_1293	Pitt	Control	Female	Caucasian	18.5	6.5	65
PITT_RNA_BP_PFC_1298	Pitt	Control	Male	Caucasian	24.5	6.5	48
PITT_RNA_BP_PFC_1394	Pitt	Control	Male	Caucasian	17.3	6.6	45
PITT_RNA_BP_PFC_1403	Pitt	Control	Female	Caucasian	12.3	6.7	45
PITT_RNA_BP_PFC_1429	Pitt	Control	Male	African-American	23.9	6.8	44
PITT_RNA_BP_PFC_1444	Pitt	Control	Male	Caucasian	22	6.3	46
PITT_RNA_BP_PFC_1482	Pitt	Control	Male	Caucasian	20.2	6.6	25
PITT_RNA_BP_PFC_1489	Pitt	Control	Male	Caucasian	16.9	6.7	25
PITT_RNA_BP_PFC_1598	Pitt	Control	Male	Caucasian	23.8	6.9	50
PITT_RNA_BP_PFC_1637	Pitt	Control	Male	Caucasian	16.6	6.9	46
PITT_RNA_BP_PFC_1694	Pitt	Control	Female	Caucasian	8.5	6.7	67
PITT_RNA_BP_PFC_1770	Pitt	Control	Male	Caucasian	28.2	6.8	52
PITT_RNA_BP_PFC_1789	Pitt	Control	Female	Caucasian	13.7	6.8	53
PITT_RNA_BP_PFC_795	Pitt	Control	Male	Caucasian	11.8	6.8	68
PITT_RNA_BP_PFC_838	Pitt	Control	Male	Caucasian	16.5	7	58
PITT_RNA_BP_PFC_840	Pitt	Control	Female	Caucasian	15.4	6.6	41
PITT_RNA_BP_PFC_841	Pitt	Control	Male	Caucasian	21.2	7.2	70
PITT_RNA_PFC_10003	Pitt	Control	Male	Caucasian	21.2	6.5	49
PITT_RNA_PFC_10005	Pitt	Control	Male	Caucasian	23.5	6.7	42
PITT_RNA_PFC_1026	Pitt	Control	Male	Caucasian	20	6.3	59
PITT_RNA_PFC_1047	Pitt	Control	Male	Caucasian	13.8	6.6	43
PITT_RNA_PFC_1086	Pitt	Control	Male	Caucasian	24.2	6.8	51
PITT_RNA_PFC_1092	Pitt	Control	Female	African-American	16.6	6.8	40
PITT_RNA_PFC_1122	Pitt	Control	Male	Caucasian	15.4	6.7	55
PITT_RNA_PFC_1191	Pitt	Control	Male	African-American	19.4	6.2	59
PITT_RNA_PFC_1201	Pitt	Control	Female	Caucasian	16.4	6.2	52
PITT_RNA_PFC_1247	Pitt	Control	Female	Caucasian	22.7	6.4	58
PITT_RNA_PFC_1268	Pitt	Control	Male	African-American	19.9	7.1	49
PITT_RNA_PFC_1270	Pitt	Control	Female	Caucasian	19.7	6.7	73
PITT_RNA_PFC_1282	Pitt	Control	Female	Caucasian	24.5	6.8	39
PITT_RNA_PFC_1284	Pitt	Control	Male	Caucasian	6.4	6.8	55
PITT_RNA_PFC_1307	Pitt	Control	Male	African-American	4.8	6.7	32
PITT_RNA_PFC_1324	Pitt	Control	Male	Caucasian	22.3	7	43
PITT_RNA_PFC_1326	Pitt	Control	Male	Caucasian	16.4	6.7	58
PITT_RNA_PFC_1336	Pitt	Control	Male	Caucasian	18.4	6.8	65
PITT_RNA_PFC_1372	Pitt	Control	Male	Caucasian	20.5	6.6	37
PITT_RNA_PFC_1374	Pitt	Control	Male	Caucasian	21.7	6.6	43
PITT_RNA_PFC_1386	Pitt	Control	Male	Caucasian	21.2	6.7	46
PITT_RNA_PFC_1391	Pitt	Control	Female	Caucasian	7.8	6.6	51
PITT_RNA_PFC_1433	Pitt	Control	Male	Caucasian	24.1	6.8	65
PITT_RNA_PFC_1466	Pitt	Control	Female	African-American	20	6.7	64
PITT_RNA_PFC_1472	Pitt	Control	Male	Caucasian	23.8	6.5	61
PITT_RNA_PFC_1518	Pitt	Control	Male	Caucasian	20.7	6.4	50
PITT_RNA_PFC_1524	Pitt	Control	Male	Caucasian	9.4	6.4	66
PITT_RNA_PFC_1543	Pitt	Control	Female	Caucasian	17.9	6.8	45
PITT_RNA_PFC_1554	Pitt	Control	Male	Caucasian	23.2	6.5	50
PITT_RNA_PFC_1558	Pitt	Control	Male	Caucasian	24.4	6.9	54
PITT_RNA_PFC_1583	Pitt	Control	Male	Caucasian	19.1	6.8	58
PITT_RNA_PFC_1635	Pitt	Control	Male	Caucasian	25.3	6.8	66
PITT_RNA_PFC_1792	Pitt	Control	Female	Caucasian	28.1	6.5	36
PITT_RNA_PFC_546	Pitt	Control	Female	Caucasian	22.5	6.7	37
PITT_RNA_PFC_551	Pitt	Control	Male	Caucasian	16.4	6.6	61
PITT_RNA_PFC_592	Pitt	Control	Male	African-American	22.1	6.7	41
PITT_RNA_PFC_604	Pitt	Control	Male	Caucasian	18.8	7.1	39
PITT_RNA_PFC_630	Pitt	Control	Male	Caucasian	21.2	7	65
PITT_RNA_PFC_634	Pitt	Control	Male	Caucasian	16.2	7	52
PITT_RNA_PFC_681	Pitt	Control	Male	Caucasian	11.5	7.2	51
PITT_RNA_PFC_685	Pitt	Control	Male	Caucasian	14.5	6.6	56
PITT_RNA_PFC_686	Pitt	Control	Female	Caucasian	22.6	7	52
PITT_RNA_PFC_694	Pitt	Control	Male	Caucasian	20.7	7	38
PITT_RNA_PFC_700	Pitt	Control	Male	Caucasian	26.1	7	42
PITT_RNA_PFC_739	Pitt	Control	Male	Caucasian	15.8	6.9	40
PITT_RNA_PFC_806	Pitt	Control	Male	Caucasian	24	6.9	57
PITT_RNA_PFC_818	Pitt	Control	Female	Caucasian	24	7.1	67
PITT_RNA_PFC_822	Pitt	Control	Male	African-American	25.3	7	28
PITT_RNA_PFC_852	Pitt	Control	Male	Caucasian	8.2	6.8	54
PITT_RNA_PFC_857	Pitt	Control	Male	Caucasian	16.6	6.7	48
PITT_RNA_PFC_902	Pitt	Control	Male	Caucasian	23.6	6.7	60
PITT_RNA_PFC_970	Pitt	Control	Male	Caucasian	25.9	6.4	42
PITT_RNA_PFC_987	Pitt	Control	Female	Caucasian	21.5	6.8	65
PITT_RNA_PFC_988	Pitt	Control	Male	Caucasian	22.5	6.2	82
